# Supplementary material for: Conserved community structure and simultaneous divergence events in the fig wasps associated with Ficus benjamina in Australia and China
Source: BMC Ecol. 2018 Apr 3;18:13. doi: 10.1186/s12898-018-0167-y (PMC5883542; doi:10.1186/s12898-018-0167-y)
Supplement: Supplementary file 2 — Additional file 2: Figure S2. Bayesian consensus phylogeny for COI data. Phylogenetic tree. Figure S3. Bayesian consensus phylogeny for ITS data. Phylogenetic tree. [file 12898_2018_167_MOESM2_ESM.zip]

Archive with 12 entries (9 files):
- SuppliInfo2/
- SuppliInfo2/benjCO1_MrBayes.tre
- __MACOSX/
- __MACOSX/SuppliInfo2/
- __MACOSX/SuppliInfo2/._benjCO1_MrBayes.tre
- SuppliInfo2/benjITS_MrBayes.tre
- __MACOSX/SuppliInfo2/._benjITS_MrBayes.tre
- SuppliInfo2/Figure S2.pdf
- __MACOSX/SuppliInfo2/._Figure S2.pdf
- SuppliInfo2/Figure S3.pdf
- __MACOSX/SuppliInfo2/._Figure S3.pdf
- __MACOSX/._SuppliInfo2
