# Supplementary material for: Conserved community structure and simultaneous divergence events in the fig wasps associated with Ficus benjamina in Australia and China
Source: BMC Ecol. 2018 Apr 3;18:13. doi: 10.1186/s12898-018-0167-y (PMC5883542; doi:10.1186/s12898-018-0167-y)
Supplement: Supplementary file 2 — Additional file 2: Figure S2. Bayesian consensus phylogeny for COI data. Phylogenetic tree. Figure S3. Bayesian consensus phylogeny for ITS data. Phylogenetic tree. [file 12898_2018_167_MOESM2_ESM.zip › SuppliInfo2/benjCO1_MrBayes.tre]

#NEXUS
begin taxa;
	dimensions ntax=158;
	taxlabels
		Ormyrus_FJ438099
		Sycophila_FJ438097
		Sycophila_FJ438095
		Sycophila_FJ438093
		Sycophila_FJ438091
		Acophila_FJ438087
		Sycophila_FJ438089
		Acophila_FJ438085
		Acophila_FJ438083
		Sycobia_FJ438081
		Sycobia_FJ438079
		Sycobia_FJ438077
		Sycobia_FJ438075
		Philotrypesis_FJ438073
		Philotrypesis_FJ438069
		Philotrypesis_FJ438065
		Philotrypesis_FJ438063
		Philotrypesis_FJ438061
		Philotrypesis_FJ438059
		Philotrypesis_FJ438057
		Philotrypesis_FJ438055
		Sycoscapter_FJ438053
		Sycoscapter_FJ438051
		Sycoscapter_FJ438047
		Sycoscapter_FJ438045
		Walkerella_FJ438043
		Walkerella_benjamini_FJ438039
		Walkerella_benjamini_FJ438037
		Walkerella_benjamini_FJ438035
		Walkerella_benjamini_FJ438033
		Walkerella_FJ438031
		Walkerella_FJ438029
		Walkerella_FJ438027
		Walkerella_FJ438025
		Walkerella_FJ438023
		Eupristina_koningsbergeri_FJ438021
		Eupristina_koningsbergeri_FJ438015
		Eupristina_koningsbergeri_FJ438013
		Ormyrus_FJ438098
		Sycophila_FJ438096
		Sycophila_FJ438094
		Sycophila_FJ438092
		Sycophila_FJ438090
		Acophila_FJ438088
		Acophila_FJ438086
		Acophila_FJ438084
		Sycobia_FJ438082
		Sycobia_FJ438078
		Sycobia_FJ438076
		Philotrypesis_FJ438074
		Philotrypesis_FJ438072
		Philotrypesis_FJ438070
		Philotrypesis_FJ438066
		Philotrypesis_FJ438064
		Philotrypesis_FJ438062
		Philotrypesis_FJ438060
		Philotrypesis_FJ438058
		Philotrypesis_FJ438056
		Sycoscapter_FJ438054
		Sycoscapter_FJ438052
		Sycoscapter_FJ438050
		Sycoscapter_FJ438048
		Sycoscapter_FJ438046
		Walkerella_FJ438044
		Walkerella_benjamini_FJ438040
		Walkerella_benjamini_FJ438038
		Walkerella_benjamini_FJ438036
		Walkerella_benjamini_FJ438034
		Walkerella_benjamini_FJ438032
		Walkerella_FJ438030
		Walkerella_FJ438026
		Walkerella_FJ438024
		Eupristina_koningsbergeri_FJ438020
		Eupristina_koningsbergeri_FJ438016
		Eupristina_koningsbergeri_FJ438014
		Sycoscapter_sts0702
		Sycobia_DA19
		Sycobia_DA20
		Sycobia_sts0702
		Sycobia_sts0703
		Sycophila_DA5
		Sycophila_DA6
		Sycophila_DA8
		Sycophila_DA9
		Sycophila_DA10
		Sycobia_DA18
		Sycophila_sts0702
		Walkerella_sts0702
		Walkerella_sts0703
		PhilotrypesisX_sts0702
		PhilotrypesisX_sts0703
		PhilotrypesisX_sts0704
		PhilotrypesisX_sts0721
		Philotrypesis_sts0725
		Philotrypesis_997
		Philotrypesis_sts1025
		Philotrypesis2_997
		PhilotrypesisX_997
		Philotrypesis_DA11
		Philotrypesis_DA3002
		Philotrypesis_DA3004
		Philotrypesis_DA3005
		Philotrypesis_DA3007
		Philotrypesis_pb11g3
		Philotrypesis_sts0702
		Philotrypesis_sts0703
		Philotrypesis_sts0721
		Sycobia2_sts0702
		Sycobia_sts0704
		Sycophila_sts0720
		Sycobia3_sts0702
		Sycophila_DA7
		Sycophila_sts0703
		Sycophila_sts0704
		Sycophila_sts0705
		Sycophila_sts0719
		Sycophila_sts07032
		Walkerella_DA21
		Sycoscapter2_sts0702
		Sycoscapter_sts0703
		Sycoscapter_sts0704
		Sycoscapter2_sts0703
		Sycoscapter2_sts0704
		Sycoscapter2b_sts0703
		Sycoscapter3_sts0703
		Sycoscapter3_sts0703b
		Sycoscapter4_sts0703
		Walkerella_c72r
		Walkerella_DA3
		Walkerella_DA4
		Walkerella_DA17
		Walkerella_da3001
		Walkerella_da3002
		Walkerella_da3005
		Walkerella_da3007
		Walkerella_e152f
		Walkerella_pba12f4
		Walkerella_pba20fl2
		Walkerella_pbb17g9
		Walkerella_pbd13e5
		Walkerella_r1b1
		Walkerella2_sts0702
		Walkerella_sts0705
		Walkerella_sts0719
		Walkerella_sts0721
		PhilotrypesisX_sts0719
		Philotrypesis_sts0719
		Sycoscapter_sh_sts0719
		Philotrypesisb2_sts0719
		Sycoscapter_sts0719
		Eupristina_986
		Eupristina_991
		Eupristina2_997
		Eupristina_F30_4
		Eupristina_F30_6
		Eupristina_F30_7
		Eupristina_F30_8
		Eupristina_jmc0302
		;
end;
begin trees;
	translate
		1	Ormyrus_FJ438099,
		2	Sycophila_FJ438097,
		3	Sycophila_FJ438095,
		4	Sycophila_FJ438093,
		5	Sycophila_FJ438091,
		6	Acophila_FJ438087,
		7	Sycophila_FJ438089,
		8	Acophila_FJ438085,
		9	Acophila_FJ438083,
		10	Sycobia_FJ438081,
		11	Sycobia_FJ438079,
		12	Sycobia_FJ438077,
		13	Sycobia_FJ438075,
		14	Philotrypesis_FJ438073,
		15	Philotrypesis_FJ438069,
		16	Philotrypesis_FJ438065,
		17	Philotrypesis_FJ438063,
		18	Philotrypesis_FJ438061,
		19	Philotrypesis_FJ438059,
		20	Philotrypesis_FJ438057,
		21	Philotrypesis_FJ438055,
		22	Sycoscapter_FJ438053,
		23	Sycoscapter_FJ438051,
		24	Sycoscapter_FJ438047,
		25	Sycoscapter_FJ438045,
		26	Walkerella_FJ438043,
		27	Walkerella_benjamini_FJ438039,
		28	Walkerella_benjamini_FJ438037,
		29	Walkerella_benjamini_FJ438035,
		30	Walkerella_benjamini_FJ438033,
		31	Walkerella_FJ438031,
		32	Walkerella_FJ438029,
		33	Walkerella_FJ438027,
		34	Walkerella_FJ438025,
		35	Walkerella_FJ438023,
		36	Eupristina_koningsbergeri_FJ438021,
		37	Eupristina_koningsbergeri_FJ438015,
		38	Eupristina_koningsbergeri_FJ438013,
		39	Ormyrus_FJ438098,
		40	Sycophila_FJ438096,
		41	Sycophila_FJ438094,
		42	Sycophila_FJ438092,
		43	Sycophila_FJ438090,
		44	Acophila_FJ438088,
		45	Acophila_FJ438086,
		46	Acophila_FJ438084,
		47	Sycobia_FJ438082,
		48	Sycobia_FJ438078,
		49	Sycobia_FJ438076,
		50	Philotrypesis_FJ438074,
		51	Philotrypesis_FJ438072,
		52	Philotrypesis_FJ438070,
		53	Philotrypesis_FJ438066,
		54	Philotrypesis_FJ438064,
		55	Philotrypesis_FJ438062,
		56	Philotrypesis_FJ438060,
		57	Philotrypesis_FJ438058,
		58	Philotrypesis_FJ438056,
		59	Sycoscapter_FJ438054,
		60	Sycoscapter_FJ438052,
		61	Sycoscapter_FJ438050,
		62	Sycoscapter_FJ438048,
		63	Sycoscapter_FJ438046,
		64	Walkerella_FJ438044,
		65	Walkerella_benjamini_FJ438040,
		66	Walkerella_benjamini_FJ438038,
		67	Walkerella_benjamini_FJ438036,
		68	Walkerella_benjamini_FJ438034,
		69	Walkerella_benjamini_FJ438032,
		70	Walkerella_FJ438030,
		71	Walkerella_FJ438026,
		72	Walkerella_FJ438024,
		73	Eupristina_koningsbergeri_FJ438020,
		74	Eupristina_koningsbergeri_FJ438016,
		75	Eupristina_koningsbergeri_FJ438014,
		76	Sycoscapter_sts0702,
		77	Sycobia_DA19,
		78	Sycobia_DA20,
		79	Sycobia_sts0702,
		80	Sycobia_sts0703,
		81	Sycophila_DA5,
		82	Sycophila_DA6,
		83	Sycophila_DA8,
		84	Sycophila_DA9,
		85	Sycophila_DA10,
		86	Sycobia_DA18,
		87	Sycophila_sts0702,
		88	Walkerella_sts0702,
		89	Walkerella_sts0703,
		90	PhilotrypesisX_sts0702,
		91	PhilotrypesisX_sts0703,
		92	PhilotrypesisX_sts0704,
		93	PhilotrypesisX_sts0721,
		94	Philotrypesis_sts0725,
		95	Philotrypesis_997,
		96	Philotrypesis_sts1025,
		97	Philotrypesis2_997,
		98	PhilotrypesisX_997,
		99	Philotrypesis_DA11,
		100	Philotrypesis_DA3002,
		101	Philotrypesis_DA3004,
		102	Philotrypesis_DA3005,
		103	Philotrypesis_DA3007,
		104	Philotrypesis_pb11g3,
		105	Philotrypesis_sts0702,
		106	Philotrypesis_sts0703,
		107	Philotrypesis_sts0721,
		108	Sycobia2_sts0702,
		109	Sycobia_sts0704,
		110	Sycophila_sts0720,
		111	Sycobia3_sts0702,
		112	Sycophila_DA7,
		113	Sycophila_sts0703,
		114	Sycophila_sts0704,
		115	Sycophila_sts0705,
		116	Sycophila_sts0719,
		117	Sycophila_sts07032,
		118	Walkerella_DA21,
		119	Sycoscapter2_sts0702,
		120	Sycoscapter_sts0703,
		121	Sycoscapter_sts0704,
		122	Sycoscapter2_sts0703,
		123	Sycoscapter2_sts0704,
		124	Sycoscapter2b_sts0703,
		125	Sycoscapter3_sts0703,
		126	Sycoscapter3_sts0703b,
		127	Sycoscapter4_sts0703,
		128	Walkerella_c72r,
		129	Walkerella_DA3,
		130	Walkerella_DA4,
		131	Walkerella_DA17,
		132	Walkerella_da3001,
		133	Walkerella_da3002,
		134	Walkerella_da3005,
		135	Walkerella_da3007,
		136	Walkerella_e152f,
		137	Walkerella_pba12f4,
		138	Walkerella_pba20fl2,
		139	Walkerella_pbb17g9,
		140	Walkerella_pbd13e5,
		141	Walkerella_r1b1,
		142	Walkerella2_sts0702,
		143	Walkerella_sts0705,
		144	Walkerella_sts0719,
		145	Walkerella_sts0721,
		146	PhilotrypesisX_sts0719,
		147	Philotrypesis_sts0719,
		148	Sycoscapter_sh_sts0719,
		149	Philotrypesisb2_sts0719,
		150	Sycoscapter_sts0719,
		151	Eupristina_986,
		152	Eupristina_991,
		153	Eupristina2_997,
		154	Eupristina_F30_4,
		155	Eupristina_F30_6,
		156	Eupristina_F30_7,
		157	Eupristina_F30_8,
		158	Eupristina_jmc0302
		;
tree con_50_majrule = [&U] (1[&prob=1.00000000e+00,prob_stddev=0.00000000e+00,prob_range={1.00000000e+00,1.00000000e+00},prob(percent)="100",prob+-sd="100+-0"]:2.617225e-02[&length_mean=2.77382963e-02,length_median=2.61722500e-02,length_95%HPD={4.14156300e-03,5.46138600e-02}],39[&prob=1.00000000e+00,prob_stddev=0.00000000e+00,prob_range={1.00000000e+00,1.00000000e+00},prob(percent)="100",prob+-sd…
end;
