# Supplementary material for: Conserved community structure and simultaneous divergence events in the fig wasps associated with Ficus benjamina in Australia and China
Source: BMC Ecol. 2018 Apr 3;18:13. doi: 10.1186/s12898-018-0167-y (PMC5883542; doi:10.1186/s12898-018-0167-y)
Supplement: Supplementary file 2 — Additional file 2: Figure S2. Bayesian consensus phylogeny for COI data. Phylogenetic tree. Figure S3. Bayesian consensus phylogeny for ITS data. Phylogenetic tree. [file 12898_2018_167_MOESM2_ESM.zip › SuppliInfo2/benjITS_MrBayes.tre]

#NEXUS
[R-package APE, Tue Feb 06 12:50:03 2018]
BEGIN TAXA;
	DIMENSIONS NTAX = 205;
	TAXLABELS
		PhilotrypesisX2_sts0719
		PhilotrypesisX4_sts0719
		PhilotrypesisX3_sts0719
		Philotrypesis_DA13
		Philotrypesis_DA14
		PhilotrypesisX2_997
		Philotrypesis_c1c1
		PhilotrypesisX_DA3007
		Philotrypesis_DA01
		Philotrypesis_j3
		Philotrypesis_pbd3
		Philotrypesis_pbd15i7
		Philotrypesis_pbe10s2
		Philotrypesis_pbe16j8
		Philotrypesis_pbl3
		Philotrypesis_r3d4
		PhilotrypesisX_sts0702
		PhilotrypesisX_sts0703
		PhilotrypesisX_sts0719
		PhilotrypesisX_sts0720
		PhilotrypesisX_sts0721
		Philotrypesis_sts0725
		Sycoscapter_sh_sts0719
		Sycoscapter_ES76
		Walkerella_c72r
		Walkerella_e152f
		Ormyrus_FJ438366
		Ormyrus_FJ438367
		Acophila_FJ438356
		Acophila_FJ438354
		Acophila_FJ438352
		Acophila_FJ438355
		Acophila_FJ438353
		Acophila_FJ438351
		Walkerella_benjamini_FJ438298
		Walkerella_benjamini_FJ438299
		Walkerella_DA21
		Walkerella_benjamini_FJ438310
		Walkerella_benjamini_FJ438296
		Walkerella_benjamini_FJ438294
		Walkerella_benjamini_FJ438292
		Walkerella_benjamini_FJ438290
		Walkerella_benjamini_FJ438297
		Walkerella_benjamini_FJ438295
		Walkerella_benjamini_FJ438293
		Walkerella_benjamini_FJ438291
		Sycoscapter_ES75
		Sycoscapter_sts0719
		Sycoscapter_997
		Sycoscapter_jmc0302
		Syc2_sts0719
		Sycoscapter_ES56
		Sycoscapter_ES58
		Sycoscapter_ES72
		Sycoscapter_sts0702
		Sycoscapter2_sts0703
		Sycoscapter9_sts0703
		Sycoscapter_DA15
		Sycoscapter_sts0703
		Sycoscapter2_sts0704
		Sycoscapter3_sts0703
		Sycoscapter_FJ438320
		Sycoscapter_FJ438318
		Sycoscapter_FJ438316
		Sycoscapter_FJ438319
		Sycoscapter_FJ438317
		Sycoscapter_FJ438322
		Sycoscapter_FJ438314
		Sycoscapter_FJ438321
		Sycoscapter_FJ438315
		Sycoscapter_FJ438313
		Sycophila_FJ438364
		Sycophila_FJ438365
		Sycophila_FJ438363
		Sycophila_DA5
		Sycophila_DA8
		Sycophila_DA10
		Sycophila_sts0703
		Sycophila_sts0704
		Sycophila_sts07032
		Sycophila_esu3
		Sycophila_sts0705
		Sycophila_FJ438362
		Sycophila_FJ438360
		Sycophila_FJ438358
		Sycophila_FJ438361
		Sycophila_FJ438359
		Sycophila_FJ438357
		Sycophila_DA6
		Sycophila_sts0719
		Sycobia_FJ438342
		Sycobia_FJ438340
		Sycobia_FJ438338
		Sycobia_FJ438336
		Sycobia_FJ438341
		Sycobia_FJ438339
		Sycobia_FJ438337
		Sycobia_FJ438335
		Sycobia_DA19
		Sycobia_DA20
		Sycobia_sts0702
		Sycobia_sts0703
		Sycobia_DA18
		Sycob3_sts0702
		Sycobia_sts0704
		Sycobia2_sts0702
		Walkerella_FJ438312
		Walkerella_FJ438308
		Walkerella_FJ438306
		Walkerella_FJ438304
		Walkerella_FJ438302
		Walkerella_FJ438300
		Walkerella_FJ438311
		Walkerella_FJ438309
		Walkerella_FJ438307
		Walkerella_FJ438305
		Walkerella_FJ438303
		Walkerella_FJ438301
		Walkerella_sts0702
		Walkerella_sts0703
		Walkerella_da3004
		Walkerella_pba20fl2
		Walkerella_sts0719
		Walkerella_sts0721
		Walkerella_da01
		Walkerella_DA3
		Walkerella_DA4
		Walkerella_DA17
		Walkerella_da3002
		Walkerella_da3005
		Walkerella_pbb17g9
		Walkerella_pbd13e5
		Walkerella_r1b1
		Walk2_sts0702
		Walkerella_sts0705
		Eupristina_koningsbergeri_FJ438288
		Eupristina_koningsbergeri_FJ438286
		Eupristina_koningsbergeri_FJ438284
		Eupristina_koningsbergeri_FJ438282
		Eupristina_koningsbergeri_FJ438280
		Eupristina_koningsbergeri_FJ438289
		Eupristina_koningsbergeri_FJ438287
		Eupristina_koningsbergeri_FJ438285
		Eupristina_koningsbergeri_FJ438283
		Eupristina_koningsbergeri_FJ438281
		Eupristina_986
		Eupristina_991
		Eupristina2_997
		Eupristina_F30_4
		Eupristina_F30_7
		Eupristina_F30_6
		Eupristina_F30_8
		Eupristina_jmc0302
		Eupristina_jmc03230
		Sycoscapter_sts0704
		Sycoscapter4_sts0703
		Sycoscapter2_sts0702
		Sycoscapter3_sts0703b
		Sycoscapter8_sts0703
		Sycoscapter_sh_sts0703
		Philotrypesis_FJ438326
		Philotrypesis_FJ438348
		Philotrypesis_FJ438346
		Philotrypesis_FJ438347
		Philotrypesis_b1b1
		Philotrypesis_DA11
		Philotrypesis_DA3002
		Philotrypesis_DA3004
		Philotrypesis_DA3007
		Philotrypesis_pb11g3
		Philotrypesis_pbc16h8
		Philotrypesis_sts0703
		Philotrypesis_sts0704
		Philotrypesis2_sts0702
		Philotrypesis_pbe6
		Philotrypesis_pbe19j11
		Philotrypesis_sts0702
		Philotrypesis_sts0719
		Philotrypesis_sts0720
		Philotrypesis_sts0721
		Philotrypesis_FJ438334
		Philotrypesis_FJ438330
		Philotrypesis_FJ438328
		Philotrypesis_FJ438324
		Philotrypesis_FJ438333
		Philotrypesis_FJ438329
		Philotrypesis_FJ438327
		Philotrypesis_FJ438325
		Philotrypesis_FJ438323
		Philotrypesis_997
		Philotrypesis2_997
		Philotrypesis_sts1025
		PhilotrypesisX_997
		Philotrypesis_FJ438332
		Philotrypesis_FJ438331
		Philotrypesis_d63j
		Philotrypesis_d13b
		Philotrypesis_c1z3
		Philotrypesis_FJ438350
		Philotrypesis_FJ438344
		Philotrypesis_FJ438349
		Philotrypesis_FJ438345
		Philotrypesis_FJ438343
		Philotrypesis_i2
		Philotrypesis_pbd16i8
	;
END;
BEGIN TREES;
	TRANSLATE
		1	PhilotrypesisX2_sts0719,
		2	PhilotrypesisX4_sts0719,
		3	PhilotrypesisX3_sts0719,
		4	Philotrypesis_DA13,
		5	Philotrypesis_DA14,
		6	PhilotrypesisX2_997,
		7	Philotrypesis_c1c1,
		8	PhilotrypesisX_DA3007,
		9	Philotrypesis_DA01,
		10	Philotrypesis_j3,
		11	Philotrypesis_pbd3,
		12	Philotrypesis_pbd15i7,
		13	Philotrypesis_pbe10s2,
		14	Philotrypesis_pbe16j8,
		15	Philotrypesis_pbl3,
		16	Philotrypesis_r3d4,
		17	PhilotrypesisX_sts0702,
		18	PhilotrypesisX_sts0703,
		19	PhilotrypesisX_sts0719,
		20	PhilotrypesisX_sts0720,
		21	PhilotrypesisX_sts0721,
		22	Philotrypesis_sts0725,
		23	Sycoscapter_sh_sts0719,
		24	Sycoscapter_ES76,
		25	Walkerella_c72r,
		26	Walkerella_e152f,
		27	Ormyrus_FJ438366,
		28	Ormyrus_FJ438367,
		29	Acophila_FJ438356,
		30	Acophila_FJ438354,
		31	Acophila_FJ438352,
		32	Acophila_FJ438355,
		33	Acophila_FJ438353,
		34	Acophila_FJ438351,
		35	Walkerella_benjamini_FJ438298,
		36	Walkerella_benjamini_FJ438299,
		37	Walkerella_DA21,
		38	Walkerella_benjamini_FJ438310,
		39	Walkerella_benjamini_FJ438296,
		40	Walkerella_benjamini_FJ438294,
		41	Walkerella_benjamini_FJ438292,
		42	Walkerella_benjamini_FJ438290,
		43	Walkerella_benjamini_FJ438297,
		44	Walkerella_benjamini_FJ438295,
		45	Walkerella_benjamini_FJ438293,
		46	Walkerella_benjamini_FJ438291,
		47	Sycoscapter_ES75,
		48	Sycoscapter_sts0719,
		49	Sycoscapter_997,
		50	Sycoscapter_jmc0302,
		51	Syc2_sts0719,
		52	Sycoscapter_ES56,
		53	Sycoscapter_ES58,
		54	Sycoscapter_ES72,
		55	Sycoscapter_sts0702,
		56	Sycoscapter2_sts0703,
		57	Sycoscapter9_sts0703,
		58	Sycoscapter_DA15,
		59	Sycoscapter_sts0703,
		60	Sycoscapter2_sts0704,
		61	Sycoscapter3_sts0703,
		62	Sycoscapter_FJ438320,
		63	Sycoscapter_FJ438318,
		64	Sycoscapter_FJ438316,
		65	Sycoscapter_FJ438319,
		66	Sycoscapter_FJ438317,
		67	Sycoscapter_FJ438322,
		68	Sycoscapter_FJ438314,
		69	Sycoscapter_FJ438321,
		70	Sycoscapter_FJ438315,
		71	Sycoscapter_FJ438313,
		72	Sycophila_FJ438364,
		73	Sycophila_FJ438365,
		74	Sycophila_FJ438363,
		75	Sycophila_DA5,
		76	Sycophila_DA8,
		77	Sycophila_DA10,
		78	Sycophila_sts0703,
		79	Sycophila_sts0704,
		80	Sycophila_sts07032,
		81	Sycophila_esu3,
		82	Sycophila_sts0705,
		83	Sycophila_FJ438362,
		84	Sycophila_FJ438360,
		85	Sycophila_FJ438358,
		86	Sycophila_FJ438361,
		87	Sycophila_FJ438359,
		88	Sycophila_FJ438357,
		89	Sycophila_DA6,
		90	Sycophila_sts0719,
		91	Sycobia_FJ438342,
		92	Sycobia_FJ438340,
		93	Sycobia_FJ438338,
		94	Sycobia_FJ438336,
		95	Sycobia_FJ438341,
		96	Sycobia_FJ438339,
		97	Sycobia_FJ438337,
		98	Sycobia_FJ438335,
		99	Sycobia_DA19,
		100	Sycobia_DA20,
		101	Sycobia_sts0702,
		102	Sycobia_sts0703,
		103	Sycobia_DA18,
		104	Sycob3_sts0702,
		105	Sycobia_sts0704,
		106	Sycobia2_sts0702,
		107	Walkerella_FJ438312,
		108	Walkerella_FJ438308,
		109	Walkerella_FJ438306,
		110	Walkerella_FJ438304,
		111	Walkerella_FJ438302,
		112	Walkerella_FJ438300,
		113	Walkerella_FJ438311,
		114	Walkerella_FJ438309,
		115	Walkerella_FJ438307,
		116	Walkerella_FJ438305,
		117	Walkerella_FJ438303,
		118	Walkerella_FJ438301,
		119	Walkerella_sts0702,
		120	Walkerella_sts0703,
		121	Walkerella_da3004,
		122	Walkerella_pba20fl2,
		123	Walkerella_sts0719,
		124	Walkerella_sts0721,
		125	Walkerella_da01,
		126	Walkerella_DA3,
		127	Walkerella_DA4,
		128	Walkerella_DA17,
		129	Walkerella_da3002,
		130	Walkerella_da3005,
		131	Walkerella_pbb17g9,
		132	Walkerella_pbd13e5,
		133	Walkerella_r1b1,
		134	Walk2_sts0702,
		135	Walkerella_sts0705,
		136	Eupristina_koningsbergeri_FJ438288,
		137	Eupristina_koningsbergeri_FJ438286,
		138	Eupristina_koningsbergeri_FJ438284,
		139	Eupristina_koningsbergeri_FJ438282,
		140	Eupristina_koningsbergeri_FJ438280,
		141	Eupristina_koningsbergeri_FJ438289,
		142	Eupristina_koningsbergeri_FJ438287,
		143	Eupristina_koningsbergeri_FJ438285,
		144	Eupristina_koningsbergeri_FJ438283,
		145	Eupristina_koningsbergeri_FJ438281,
		146	Eupristina_986,
		147	Eupristina_991,
		148	Eupristina2_997,
		149	Eupristina_F30_4,
		150	Eupristina_F30_7,
		151	Eupristina_F30_6,
		152	Eupristina_F30_8,
		153	Eupristina_jmc0302,
		154	Eupristina_jmc03230,
		155	Sycoscapter_sts0704,
		156	Sycoscapter4_sts0703,
		157	Sycoscapter2_sts0702,
		158	Sycoscapter3_sts0703b,
		159	Sycoscapter8_sts0703,
		160	Sycoscapter_sh_sts0703,
		161	Philotrypesis_FJ438326,
		162	Philotrypesis_FJ438348,
		163	Philotrypesis_FJ438346,
		164	Philotrypesis_FJ438347,
		165	Philotrypesis_b1b1,
		166	Philotrypesis_DA11,
		167	Philotrypesis_DA3002,
		168	Philotrypesis_DA3004,
		169	Philotrypesis_DA3007,
		170	Philotrypesis_pb11g3,
		171	Philotrypesis_pbc16h8,
		172	Philotrypesis_sts0703,
		173	Philotrypesis_sts0704,
		174	Philotrypesis2_sts0702,
		175	Philotrypesis_pbe6,
		176	Philotrypesis_pbe19j11,
		177	Philotrypesis_sts0702,
		178	Philotrypesis_sts0719,
		179	Philotrypesis_sts0720,
		180	Philotrypesis_sts0721,
		181	Philotrypesis_FJ438334,
		182	Philotrypesis_FJ438330,
		183	Philotrypesis_FJ438328,
		184	Philotrypesis_FJ438324,
		185	Philotrypesis_FJ438333,
		186	Philotrypesis_FJ438329,
		187	Philotrypesis_FJ438327,
		188	Philotrypesis_FJ438325,
		189	Philotrypesis_FJ438323,
		190	Philotrypesis_997,
		191	Philotrypesis2_997,
		192	Philotrypesis_sts1025,
		193	PhilotrypesisX_997,
		194	Philotrypesis_FJ438332,
		195	Philotrypesis_FJ438331,
		196	Philotrypesis_d63j,
		197	Philotrypesis_d13b,
		198	Philotrypesis_c1z3,
		199	Philotrypesis_FJ438350,
		200	Philotrypesis_FJ438344,
		201	Philotrypesis_FJ438349,
		202	Philotrypesis_FJ438345,
		203	Philotrypesis_FJ438343,
		204	Philotrypesis_i2,
		205	Philotrypesis_pbd16i8
	;
	TREE * UNTITLED = [&U] (1:0.003957,2:0.004003,3:0.004222,4:0.004668,5:0.003908,6:0.004145,7:0.004028,8:0.004002,9:0.004039,10:0.003945,11:0.004075,12:0.015833,13:0.004078,14:0.004023,15:0.004052,16:0.004142,17:0.003975,18:0.004134,19:0.004062,20:0.004141,21:0.003995,22:0.00415,((((((((23:0.00441,24:0.012425)0.939474:0.229995,(25:0.002814,26:0.002648)0.997800:0.344947)0.999666:0.234485,((((27:0.00…
END;
